# Supplementary material for: Isolation and Molecular Analysis of Negeviruses in Mosquitoes (Diptera: Culicidae) from an Environmental Protection Area in the Brazilian Amazon
Source: Viruses. 2026 Apr 25;18(5):501. doi: 10.3390/v18050501 (PMC13211499; doi:10.3390/v18050501)
Supplement: Supplementary file 1 [file viruses-18-00501-s001.zip]

Archive with 1 entries (1 files):
- viruses-4226272-supplementary.pdf
